# Supplementary material for: JR-AB2-011 induces fast metabolic changes independent of mTOR complex 2 inhibition in human leukemia cells
Source: Pharmacol Rep. 2024 Sep 11;76(6):1390–402. doi: 10.1007/s43440-024-00649-7 (PMC11582178; doi:10.1007/s43440-024-00649-7)
Supplement: Supplementary file 2 — Supplementary Material 2 [file 43440_2024_649_MOESM2_ESM.xlsx]

## Sheet: List1
Table S1: Description of primary cell samples
OCR	oxygen consumption rate (pmol/min/200,000 cells)
ECAR	extracellular acidification rate (mpH/min/200,000 cells)
FAB	disease subtype according to French-American-British classification
NPM1	mutation status of Nucleophosmin 1: wild-type (wt) or mutated (mut), type A or D
FLT3-ITD	FLT3 internal tandem duplication (0 = not detected, 1 = detected)
sample ID	untreated		JR-AB2-011		FAB	NPM1	FLT3-ITD
	OCR	ECAR	OCR	ECAR
Aph1	24	5.2	33	1.4	M1	wt	0
Aph2	22	35.8	35	50.6	M5	wt	1
Aph3	36	10.4	61	16.9	M2 + CML BCR/ABL +	wt	0
Aph4	22	6.1	28	5.7	M1	mut A	1
Aph5	36	0	75	0	M1	wt	1
Aph6	19	7.7	22	4.2	M5a	wt	0
Aph7	52	28.5	58	25.8	M0	wt	0
Aph8	53	23.6	69	23.2	M5a	wt	0
Aph9	23	40.4	29	36.6	M2	mut D	1
Aph10	33	16.2	29	16.7	M1	mut A	1
Aph11	30	3.4	26	3.9	M2	mut A	1
Aph12	43	5	55	4.6	M5a	wt	0
Aph13	30.6	7	36.3	6.8	B-ALL	wt	not tested
Aph14	39	22.1	43	25.3	M4	mut A	0
Aph15	25	36.9	27	32.8	M5b	mut A	1
Aph16	33.9	27.8	34.2	43.6	M2	wt	1
Aph17	40.3	18.1	34.4	33.8	M2	wt	1
Aph18	38.3	15.3	41.5	15.9	M2	wt	1
Aph19	67	47.6	85	57.3	M2	mut A	0
Aph20	59.7	15.4	75.8	26.3	M5a	wt	0
Aph21	26.3	3.1	11.4	4.2	M1	wt	1
